# Supplementary material for: Biomarker Analysis from a Phase I/Ib Study of Regorafenib and Nivolumab in Mismatch Repair-Proficient Advanced Refractory Colorectal Cancer
Source: Cancers (Basel). 2024 Jan 28;16(3):556. doi: 10.3390/cancers16030556 (PMC10854756; doi:10.3390/cancers16030556)
Supplement: Supplementary file 1 [file cancers-16-00556-s001.zip]

Archive with 1 entries (1 files):
- cancers-2825415-supplementary.pdf
